# Supplementary material for: Food reward sensitivity, impulsivity, and weight change during and after a 3-month weight loss program
Source: PLoS One. 2020 Dec 11;15(12):e0243530. doi: 10.1371/journal.pone.0243530 (PMC7732120; doi:10.1371/journal.pone.0243530)
Supplement: S1 Data — (XLSX) [file pone.0243530.s001.xlsx]

## Sheet: #LN00068
ID	Assessment Time	Age	Gender	Race/Ethnicity	Baseline Height (meters)	Weight (kg)	Power of Food Scale: Food Available	Power of Food Scale: Food Present	Power of Food Scale: Food Tasted	Power of Food Scale: Total Score	No-Go Errors (Go/No-Go)	Delay Discounting Area Under the Curve ($100 condition)	Delay Discounting Area Under the Curve ($1000 condition)
1	0	69	1	3	1.677	106.15	3	3.5	2.2	2.86667	5	0.8658	0.97116
1	3	69	1	3	1.677	97.1	2.16667	1.75	2.2	2.06667	8	0.8781	0.93913
1	6	69	1	3	1.677	93.35	1.66667	2	2	1.86667	14	0.87184	0.95288
1	9	69	1	3	1.677	89.8	1.66667	2.5	2.2	2.06667	5	0.95087	0.96828
1	12	69	1	3	1.677	88.8	1.66667	2	2.2	1.93333	5	0.96063	0.97581
2	0	35	2	1	1.641	83.5	2.5	3.75	2.2	2.73333	21	0.69026	0.63297
2	3	35	2	1	1.641	76.8	2.5	3.25	1.8	2.46667	38	0.70804	0.92451
2	6	35	2	1	1.641	76.6	2.33333	3.25	2.6	2.66667	26	0.70068	0.8891
2	9	35	2	1	1.641	76.7	2.16667	2	2	2.06667	39	0.62337	0.97241
2	12	35	2	1	1.641	78	1.83333	3	2.2	2.26667	46	0.7219	0.96028
3	0	39	1	3	1.758	99.3	2	2.75	3.4	2.66667	14	0.57454	0.72108
3	3	39	1	3	1.758	90.8	1.66667	3.5	3	2.6	10	0.75115	0.92131
3	6	39	1	3	1.758	92	3.33333	4.75	3.2	3.66667	12	0.80615	0.81
3	9	39	1	3	1.758	95.1	3.16667	4.75	4	3.86667	12	0.87236	0.94562
3	12	39	1	3	1.758	95.1	2.33333	4.25	3.6	3.26667	.	0.67096	0.74238
4	0	54	1	3	1.7345	98.8	2	2.75	2.2	2.26667	9	0.75846	0.931
4	3	54	1	3	1.7345	91.65	2	3	2	2.26667	7	0.81591	0.96455
4	6	54	1	3	1.7345	93.6	2.66667	3.5	2.6	2.86667	4	.	0.97181
4	9	54	1	3	1.7345	94	2	2.5	2.2	2.2	0	0.92199	0.96809
4	12	54	1	3	1.7345	95.3	1.83333	2.75	1.8	2.06667	22	0.85289	0.96123
5	0	64	2	3	1.591	84.3	1.83333	4	2.6	2.66667	8	0.75078	0.90125
5	3	64	2	3	1.591	81.7	2.5	3.5	3.2	3	8	0.59907	0.88179
5	6	64	2	3	1.591	82.6	1.33333	2	1.8	1.66667	10	0.72415	0.95375
5	9	64	2	3	1.591	85	1.33333	4	1.8	2.2	4	0.68727	0.88429
5	12	64	2	3	1.591	84.5	1.83333	3.75	3	2.73333	6	0.88109	0.98685
6	0	45	2	3	1.599	85.1	3.66667	4	2.2	3.26667	13	0.9789	0.99064
6	3	45	2	3	1.599	72.3	2.66667	3.75	1.6	2.6	15	0.87284	0.98689
6	6	45	2	3	1.599	71.8	2.83333	3.25	1.8	2.6	19	0.88638	0.96828
6	9	45	2	3	1.599	72.55	2.83333	3.5	1.2	2.46667	22	0.93538	0.9789
6	12	45	2	3	1.599	72.55	3	3.75	1.8	2.8	26	0.93785	0.96828
7	0	58	1	3	1.753	97.2	2.16667	2.75	1.2	2	3	0.8231	0.75626
7	3	58	1	3	1.753	.	.	.	.	.	.	.	.
7	6	58	1	3	1.753	.	.	.	.	.	.	.	.
7	9	58	1	3	1.753	.	.	.	.	.	.	.	.
7	12	58	1	3	1.753	.	.	.	.	.	.	.	.
9	0	59	1	3	1.8235	155.85	3.66667	4.25	3.8	3.86667	47	0.96869	0.98377
9	3	59	1	3	1.8235	136.95	3.5	3.75	3.6	3.6	29	0.93773	0.98002
9	6	59	1	3	1.8235	137.1	3.83333	4	4.4	4.06667	31	0.99064	0.98689
9	9	59	1	3	1.8235	34.5	3.5	4.5	4.4	4.06667	27	0.99064	0.99064
9	12	59	1	3	1.8235	142.85	4.66667	4.5	4.4	4.53333	29	0.99064	0.99064
10	0	50	1	3	1.7105	97.8	2.83333	4.25	2.4	3.06667	8	0.89067	0.97202
10	3	50	1	3	1.7105	82.4	3	3.25	2	2.73333	7	0.95	0.98689
10	6	50	1	3	1.7105	84.65	2.5	3.25	2.6	2.73333	2	0.96842	0.99064
10	9	50	1	3	1.7105	86.65	3	3.25	2	2.73333	8	0.98689	0.99064
10	12	50	1	3	1.7105	88.4	.	4	2.6	.	6	0.97602	0.99064
11	0	52	2	3	1.574	128.4	2.16667	2	1.6	1.93333	33	0.61535	0.91786
11	3	52	2	3	1.574	117	1.66667	2	1.4	1.66667	16	0.92118	0.9789
11	6	52	2	3	1.574	111.7	1.66667	2	1.6	1.73333	23	0.90587	0.99064
11	9	52	2	3	1.574	111.9	1.66667	2	1.4	1.66667	16	0.98002	0.95723
11	12	52	2	3	1.574	118.9	1.83333	2	1.4	1.73333	20	0.80603	0.92988
16	0	56	2	3	1.647	95	2.83333	1.75	1.6	2.13333	6	0.99064	0.99064
16	3	56	2	3	1.647	89.8	2	3.25	2.2	2.4	6	0.98689	0.96028
16	6	56	2	3	1.647	93	2.5	2.25	2.4	2.4	2	0.97454	0.97241
16	9	56	2	3	1.647	97.45	2.66667	2.25	2.6	2.53333	5	0.99064	0.99064
16	12	56	2	3	1.647	96.8	2	2	2.2	2.06667	3	0.98002	0.97988
19	0	50	2	3	1.5885	96.9	4.33333	5	3.4	4.2	7	0.91348	0.98689
19	3	50	2	3	1.5885	87.45	2.83333	3.25	3	3	5	0.97602	0.98689
19	6	50	2	3	1.5885	90.7	4.5	4.5	3.6	4.2	6	0.94587	0.97143
19	9	50	2	3	1.5885	89.45	3.66667	3.5	3.2	3.46667	22	0.92478	0.96028
19	12	50	2	3	1.5885	92.7	4.83333	5	3.8	4.53333	4	0.99064	0.93541
21	0	52	2	6	1.714	75.9	1.16667	2.75	1.8	1.8	3	0.2472	0.78448
21	3	52	2	6	1.714	73.6	1.33333	3.75	2.2	2.26667	2	0.33536	0.67064
21	6	52	2	6	1.714	72.2	1	1.75	1.6	1.4	4	0.51022	0.71868
21	9	52	2	6	1.714	73.2	1.66667	1.75	2	1.8	3	0.32917	0.62152
21	12	52	2	6	1.714	73.5	1	2.75	2	1.8	0	0.5071	0.59963
22	0	38	2	3	1.5345	72.85	1.66667	2.5	2.2	2.06667	8	0.35474	0.79428
22	3	38	2	3	1.5345	64.1	1.33333	1.25	2.2	1.6	4	0.39375	0.68088
22	6	38	2	3	1.5345	61.5	1.5	2	3	2.13333	0	0.44663	0.70069
22	9	38	2	3	1.5345	61.45	1.83333	1.75	2.6	2.06667	0	0.57752	0.87771
22	12	38	2	3	1.5345	61.8	2.33333	2.5	3	2.6	3	0.59538	0.78298
25	0	29	2	6	1.652	73.6	4.33333	5	4.8	4.66667	38	0.95692	0.99064
25	3	29	2	6	1.652	72.5	3.33333	5	4	4	43	0.87118	0.98002
25	6	29	2	6	1.652	76.2	4.16667	5	4.2	4.4	40	0.90573	0.99064
25	9	29	2	6	1.652	78.4	3.83333	4	3.2	3.66667	42	0.90121	0.98689
25	12	29	2	6	1.652	74.5	4	4.5	3.6	4	31	0.90752	0.98002
26	0	64	1	3	1.81	103.8	2	4	2.2	2.6	4	0.82372	0.93874
26	3	64	1	3	1.81	85.5	1	1.75	2.4	1.66667	3	0.84177	0.96467
26	6	64	1	3	1.81	85.1	1	2	1.6	1.46667	3	0.85656	0.92739
26	9	64	1	3	1.81	86.2	1	2	2.2	1.66667	8	0.77559	0.96828
26	12	64	1	3	1.81	87.2	1	2.25	1.4	1.46667	5	0.89173	0.91592
27	0	29	2	3	1.7465	79.2	1.33333	2	2	1.73333	58	0.26902	0.62912
27	3	29	2	3	1.7465	78.6	1.16667	1.25	2	1.46667	19	0.32887	0.63372
27	6	29	2	3	1.7465	80	1.16667	1	1.8	1.33333	8	0.27565	0.50996
27	9	29	2	3	1.7465	78.45	1.66667	2.25	2.4	2.06667	10	0.32917	0.62166
27	12	29	2	3	1.7465	79.8	1.83333	1.25	2.6	1.93333	13	0.37323	0.52969
29	0	59	2	3	1.57	76.8	1.66667	2.5	1.6	1.86667	9	0.6142	0.93787
29	3	59	2	3	1.57	.	.	.	.	.	.	.	.
29	6	59	2	3	1.57	.	.	.	.	.	.	.	.
29	9	59	2	3	1.57	.	.	.	.	.	.	.	.
29	12	59	2	3	1.57	.	.	.	.	.	.	.	.
30	0	60	1	3	1.8085	102.65	2.83333	3.75	3.2	3.2	13	0.96741	0.98689
30	3	60	1	3	1.8085	97.2	2.33333	1.5	3	2.33333	8	0.97988	0.99064
30	6	60	1	3	1.8085	98.6	2.5	3	3	2.8	9	0.96767	0.99064
30	9	60	1	3	1.8085	99.6	2	1.75	2.2	2	6	0.95736	0.98689
30	12	60	1	3	1.8085	102.5	2.16667	3.25	2.4	2.53333	.	.	.
31	0	55	2	3	1.6565	76.9	1.5	2	1.2	1.53333	6	0.96741	0.9829
31	3	55	2	3	1.6565	69.6	1.66667	2	1	1.53333	2	0.96741	0.98689
31	6	55	2	3	1.6565	70.7	1.33333	1.75	1	1.33333	5	0.97515	0.97515
31	9	55	2	3	1.6565	.	.	.	.	.	.	.	.
31	12	55	2	3	1.6565	.	.	.	.	.	.	.	.
32	0	47	2	3	1.7555	80.6	3.33333	3.5	2.4	3.06667	9	0.6506	0.73485
32	3	47	2	3	1.7555	77.4	2	3.25	3	2.66667	10	0.65474	0.80187
32	6	47	2	3	1.7555	78.8	2.33333	2.25	2.6	2.4	7	0.94691	0.95295
32	9	47	2	3	1.7555	80.2	2.83333	2.75	2.4	2.66667	18	0.70807	0.94011
32	12	47	2	3	1.7555	79.1	3.16667	2.75	2.6	2.86667	10	0.66101	0.63871
37	0	59	2	6	1.482	69.2	1.5	1.75	1.2	1.46667	13	0.05711	0.01742
37	3	59	2	6	1.482	.	.	.	.	.	.	.	.
37	6	59	2	6	1.482	.	.	.	.	.	.	.	.
37	9	59	2	6	1.482	.	.	.	.	.	.	.	.
37	12	59	2	6	1.482	.	.	.	.	.	.	.	.
38	0	66	1	3	1.719	81.8	2.83333	4.25	3.4	3.4	4	0.82591	0.87019
38	3	66	1	3	1.719	74.5	1.66667	2.25	2.8	2.2	1	0.73225	0.75635
38	6	66	1	3	1.719	75.3	2	2.5	2.8	2.4	3	0.75561	0.80328
38	9	66	1	3	1.719	76.6	1.83333	2.5	2.2	2.13333	3	0.76682	0.89106
38	12	66	1	3	1.719	75.5	1.5	1.75	2.2	1.8	3	0.70039	0.79624
39	0	63	2	3	1.636	89.8	3.83333	4	3.6	3.8	6	0.73187	0.83915
39	3	63	2	3	1.636	77.4	2.33333	3	3.4	2.86667	10	0.73882	0.9408
39	6	63	2	3	1.636	78.1	2.66667	2.5	3	2.73333	15	0.73919	0.87607
39	9	63	2	3	1.636	74.1	1.83333	1.25	3	2.06667	10	0.84058	0.80299
39	12	63	2	3	1.636	74.4	2.33333	2.25	3.6	2.73333	0	0.50872	0.90304
41	0	64	2	3	1.661	104.1	2.5	3	3	2.8	18	0.37167	0.75717
41	3	64	2	3	1.661	99.5	1.5	2	3.2	2.2	18	0.82141	0.93064
41	6	64	2	3	1.661	100.8	2.33333	2	2.6	2.33333	15	0.84168	0.95654
41	9	64	2	3	1.661	103.8	2.33333	2.5	3.2	2.66667	27	0.81108	0.94562
41	12	64	2	3	1.661	97.9	1.66667	1.75	3	2.13333	9	0.9453	0.99064
43	0	59	1	3	1.8475	95.4	2	3.75	2.8	2.73333	4	0.97515	0.97202
43	3	59	1	3	1.8475	88.9	1.83333	2.5	2.2	2.13333	5	0.98689	0.9789
43	6	59	1	3	1.8475	89.9	2.33333	1.75	2.6	2.26667	4	0.94226	0.96028
43	9	59	1	3	1.8475	91.1	2.16667	2.25	2.6	2.33333	3	0.94587	0.98689
43	12	59	1	3	1.8475	92.3	2.83333	3.25	2.4	2.8	3	0.91064	0.96842
45	0	60	2	3	1.5035	65.35	2	3	2	2.26667	8	0.87005	0.73233
45	3	60	2	3	1.5035	59.8	1.66667	2	1.4	1.66667	2	0.88489	0.97602
45	6	60	2	3	1.5035	59.3	1.83333	1.75	1.6	1.73333	3	0.90948	0.98002
45	9	60	2	3	1.5035	57.6	1.16667	1.75	1.6	1.46667	5	0.90991	0.97641
45	12	60	2	3	1.5035	57.5	1.33333	1.75	1.2	1.4	2	0.8998	0.96828
47	0	33	2	6	1.582	72.8	1.66667	4.5	2.2	2.6	16	0.31534	0.76248
47	3	33	2	6	1.582	71.9	1.5	4.5	3	2.8	12	0.51797	0.86972
47	6	33	2	6	1.582	75.2	1	3.25	2	1.93333	30	0.57583	0.88223
47	9	33	2	6	1.582	74.1	1	3	1.6	1.73333	27	0.551	0.77204
47	12	33	2	6	1.582	76.15	1	3.75	1.6	1.93333	14	0.68212	0.9789
48	0	60	1	5	1.69	104	2.5	3	2.2	2.53333	3	0.91356	0.87823
48	3	60	1	5	1.69	88.35	1.5	1.75	1.6	1.6	3	0.82094	0.8851
48	6	60	1	5	1.69	85.6	2.16667	1.75	2.4	2.13333	2	0.79034	0.79099
48	9	60	1	5	1.69	89.3	2	2	2.6	2.2	0	0.83043	0.87823
48	12	60	1	5	1.69	89.4	2.33333	2.25	2.6	2.4	6	0.77158	0.87823
50	0	63	2	3	1.51	68.4	2	3.25	2.2	2.4	10	0.98377	0.98002
50	3	63	2	3	1.51	61.6	1.83333	1.75	1.6	1.73333	6	0.98703	0.99064
50	6	63	2	3	1.51	59.5	1.83333	2.25	2.2	2.06667	5	0.94657	0.95487
50	9	63	2	3	1.51	60.6	1.66667	2.25	1.4	1.73333	0	0.9499	0.99064
50	12	63	2	3	1.51	60.9	1.5	2	2	1.8	1	0.93456	0.98002
52	0	50	2	3	1.527	64.95	2	3.5	1.8	2.33333	4	0.59787	0.79275
52	3	50	2	3	1.527	.	.	.	.	.	.	.	.
52	6	50	2	3	1.527	.	.	.	.	.	.	.	.
52	9	50	2	3	1.527	.	.	.	.	.	.	.	.
52	12	50	2	3	1.527	.	.	.	.	.	.	.	.
53	0	66	1	3	1.763	83.2	1.5	2	1.2	1.53333	19	0.96741	0.9789
53	3	66	1	3	1.763	73.7	1.66667	1.25	2	1.66667	19	0.95654	0.94187
53	6	66	1	3	1.763	78.3	1	1.25	1.4	1.2	21	0.97202	0.945
53	9	66	1	3	1.763	79.45	1	1	1.6	1.2	12	0.97202	0.97202
53	12	66	1	3	1.763	77.35	1	2.5	2	1.73333	16	0.97202	0.94562
54	0	30	2	3	1.645	96.8	5	5	4.6	4.86667	28	0.84108	0.90311
54	3	30	2	3	1.645	97.8	4.66667	5	4.4	4.66667	18	0.76387	0.88296
54	6	30	2	3	1.645	98.55	4.83333	5	4.2	4.66667	17	0.74693	0.97506
54	9	30	2	3	1.645	99.4	5	5	4.4	4.8	11	0.78104	0.94545
54	12	30	2	3	1.645	98.15	4.66667	4	4.2	4.33333	43	.	0.99064
55	0	50	2	3	1.72	89	4.5	3.75	3	3.8	4	0.96123	0.99064
55	3	50	2	3	1.72	78.3	2.16667	3	1.8	2.26667	10	0.85228	0.99064
55	6	50	2	3	1.72	77.1	2.83333	2	2.6	2.53333	0	0.95258	0.99064
55	9	50	2	3	1.72	73.95	1.66667	1.75	2.8	2.06667	2	0.96033	0.99064
55	12	50	2	3	1.72	73.4	2.16667	1.75	2.2	2.06667	9	0.96033	0.99064
58	0	49	2	6	1.614	67.9	1.33333	4	1.8	2.2	6	0.48986	0.77599
58	3	49	2	6	1.614	64.3	1.16667	2	1.2	1.4	8	0.8998	0.90985
58	6	49	2	6	1.614	66.3	1.16667	1.75	1.6	1.46667	2	0.72073	0.87823
58	9	49	2	6	1.614	65.6	1.5	3.25	1.2	1.86667	4	0.80011	0.93513
58	12	49	2	6	1.614	66.9	1.33333	2.75	1.6	1.8	2	0.67926	0.92073
62	0	58	1	3	1.934	120.8	3	2.5	2	2.53333	3	0.7541	0.94126
62	3	58	1	3	1.934	104.25	2	2.25	2	2.06667	0	0.80616	0.90471
62	6	58	1	3	1.934	103.2	1.16667	2.25	1.8	1.66667	4	0.86162	0.93453
62	9	58	1	3	1.934	100.4	1.5	1.75	1.8	1.66667	3	0.86648	0.92669
62	12	58	1	3	1.934	98.4	1.33333	2.25	2	1.8	2	0.87396	0.9201
65	0	34	2	3	1.7095	77.9	3.83333	4.25	3.8	3.93333	13	0.65079	0.58562
65	3	34	2	3	1.7095	71.35	2.33333	2.25	3.6	2.73333	2	0.42098	0.66777
65	6	34	2	3	1.7095	71.8	2.16667	2	3.4	2.53333	2	0.44501	0.77003
65	9	34	2	3	1.7095	73.3	3.16667	2.5	3.2	3	2	0.40023	0.77925
65	12	34	2	3	1.7095	73.9	1.5	2.25	2.8	2.13333	.	.	.
68	0	46	2	3	1.731	110.9	1.66667	3	1.4	1.93333	13	0.97566	0.99064
68	3	46	2	3	1.731	100.7	1.33333	2.25	1.8	1.73333	21	0.98016	0.96469
68	6	46	2	3	1.731	100.8	1.66667	2.5	1.2	1.73333	9	0.93478	0.99064
68	9	46	2	3	1.731	103.7	1.5	1.75	1.4	1.53333	4	0.90924	0.98689
68	12	46	2	3	1.731	104	1.16667	1.75	1.6	1.46667	14	0.98002	0.99064
69	0	35	2	3	1.6505	88.8	1.83333	3.5	2.2	2.4	18	0.53851	0.55986
69	3	35	2	3	1.6505	79.4	1.33333	3.5	1.6	2	19	0.5513	0.79715
69	6	35	2	3	1.6505	85	2.16667	4.75	2.2	2.86667	24	0.4554	0.70339
69	9	35	2	3	1.6505	91.7	1.66667	4	1.6	2.26667	16	0.5895	0.76692
69	12	35	2	3	1.6505	97.3	1.33333	3	1.4	1.8	14	0.51544	0.7032
72	0	54	2	3	1.58	72.2	4	4.25	3.4	3.86667	2	0.63297	0.9533
72	3	54	2	3	1.58	70.4	1.5	2	1.6	1.66667	3	0.96063	0.98689
72	6	54	2	3	1.58	72.2	1.66667	1.25	2.2	1.73333	2	0.93043	0.98002
72	9	54	2	3	1.58	72.2	2	3	3	2.6	3	0.69658	0.9829
72	12	54	2	3	1.58	74.6	2.16667	2.25	2.6	2.33333	.	.	.
73	0	56	2	1	1.589	78.1	2.33333	3	3.8	3	18	0.78606	0.92722
73	3	56	2	1	1.589	79.6	1.5	2.5	3.2	2.33333	14	0.74188	0.87752
73	6	56	2	1	1.589	80.5	1.66667	3.5	3.4	2.73333	16	0.66609	0.77762
73	9	56	2	1	1.589	79.2	1.66667	2.75	3.8	2.66667	23	0.5555	0.87092
73	12	56	2	1	1.589	79.8	1.16667	2.75	3.8	2.46667	.	.	.
74	0	36	2	3	1.5595	68.55	1.83333	3.25	2	2.26667	4	0.72827	0.87212
74	3	36	2	3	1.5595	62.3	1.33333	2	2	1.73333	8	0.83345	0.86729
74	6	36	2	3	1.5595	62.1	1.66667	2.75	1.8	2	1	0.77588	0.90128
74	9	36	2	3	1.5595	62.7	1.33333	3	1.8	1.93333	.	0.75711	0.89287
74	12	36	2	3	1.5595	63.9	1.33333	2.5	1.6	1.73333	4	0.72392	0.91272
75	0	43	1	3	1.778	90.25	1.16667	2	1.8	1.6	43	0.73274	0.84196
75	3	43	1	3	1.778	88.85	1.5	2	2	1.8	36	0.84134	0.86835
75	6	43	1	3	1.778	90.45	1.5	2.5	1.8	1.86667	21	0.90304	0.96842
75	9	43	1	3	1.778	91.8	1.33333	2	2.2	1.8	16	0.92476	0.91086
75	12	43	1	3	1.778	90.9	1.16667	2	2.2	1.73333	20	0.90987	0.83149
79	0	38	1	3	1.73	104.5	3.16667	2.75	1	2.33333	5	0.6968	0.94369
79	3	38	1	3	1.73	.	.	.	.	.	.	.	.
79	6	38	1	3	1.73	.	.	.	.	.	.	.	.
79	9	38	1	3	1.73	.	.	.	.	.	.	.	.
79	12	38	1	3	1.73	.	.	.	.	.	.	.	.
80	0	64	1	3	1.812	98.4	3	3.75	3	3.2	11	0.81677	0.95775
80	3	64	1	3	1.812	86	3.33333	4.5	3	3.53333	16	0.90049	0.97202
80	6	64	1	3	1.812	88.7	3.83333	4	3.2	3.66667	14	0.9378	0.98689
80	9	64	1	3	1.812	88.8	3.16667	3.5	2.6	3.06667	13	0.93456	0.97202
80	12	64	1	3	1.812	88.6	3.66667	2.75	2	2.86667	.	0.95736	0.98377
81	0	43	2	3	1.65	75.65	1.83333	2.5	2.4	2.2	14	0.71747	0.77993
81	3	43	2	3	1.65	71	1.5	3	2.6	2.26667	6	0.85822	0.75798
81	6	43	2	3	1.65	70.1	1.33333	1.75	1.8	1.6	9	0.90664	0.92408
81	9	43	2	3	1.65	70.55	1.5	2.25	1.6	1.73333	8	0.8839	0.88751
81	12	43	2	3	1.65	72	1.33333	1.75	1.6	1.53333	10	0.94274	0.91277
83	0	48	2	3	1.583	72.9	2	3.75	3.2	2.86667	1	0.99064	0.98002
83	3	48	2	3	1.583	65	1.33333	1.5	2.2	1.66667	0	0.98689	0.98002
83	6	48	2	3	1.583	66.6	1.16667	1.75	1.8	1.53333	4	0.98689	0.98002
83	9	48	2	3	1.583	68.2	1.83333	1.75	1.8	1.8	1	0.96842	0.97611
83	12	48	2	3	1.583	69.8	1.16667	1.75	1.8	1.53333	.	0.97581	0.98002
86	0	62	1	3	1.6985	102.2	2.5	3.25	3.2	2.93333	16	0.98689	0.98689
86	3	62	1	3	1.6985	95.5	2.83333	2.5	4	3.13333	14	0.99064	0.99064
86	6	62	1	3	1.6985	96.1	3	3.5	3.2	3.2	4	.	.
86	9	62	1	3	1.6985	98.3	3	2.75	3.6	3.13333	7	0.99064	0.99064
86	12	62	1	3	1.6985	97.1	2.83333	2.75	3.4	3	12	0.63141	0.71757
90	0	45	2	3	1.536	71.4	3	4	2.8	3.2	5	0.96535	0.99064
90	3	45	2	3	1.536	69	3	4.75	3.2	3.53333	3	0.9866	0.98689
90	6	45	2	3	1.536	72.7	2.66667	4.5	3.6	3.46667	3	0.74281	0.99064
90	9	45	2	3	1.536	72.5	3.16667	4.25	3.6	3.6	4	0.98002	0.99064
90	12	45	2	3	1.536	74.3	2.16667	3.75	2.8	2.8	4	0.99064	0.99064
91	0	50	2	3	1.6905	81.8	3.5	4.5	4.2	4	6	0.97641	0.9789
91	3	50	2	3	1.6905	80.3	3.83333	5	3.8	4.13333	4	0.90929	0.95636
91	6	50	2	3	1.6905	76.2	2.83333	4	3.2	3.26667	5	0.96781	0.97602
91	9	50	2	3	1.6905	77.3	2.33333	5	3.8	3.53333	4	0.97641	0.99064
91	12	50	2	3	1.6905	78.7	2.66667	4.5	3.6	3.46667	2	0.87172	0.92408
92	0	53	2	3	1.632	74.5	2.16667	3.75	1.4	2.33333	7	0.86293	0.95941
92	3	53	2	3	1.632	67.6	1.5	2.25	1.8	1.8	4	0.93393	0.87232
92	6	53	2	3	1.632	65.35	1.33333	2.25	1.2	1.53333	3	0.95695	0.9789
92	9	53	2	3	1.632	66.9	2	2.25	1.6	1.93333	7	0.75515	0.96716
92	12	53	2	3	1.632	68.4	1.33333	2	1.2	1.46667	7	0.78331	0.94767
94	0	51	2	3	1.48	55.6	3.33333	4.5	2.8	3.46667	28	0.77631	0.85306
94	3	51	2	3	1.48	52.7	1.5	2	1.4	1.6	31	0.60193	0.99064
94	6	51	2	3	1.48	51.6	1.83333	1.5	2	1.8	30	0.91348	0.8587
94	9	51	2	3	1.48	53.5	2.66667	2.25	2.2	2.4	45	0.89128	0.96716
94	12	51	2	3	1.48	54.4	3	2.75	3.4	3.06667	49	0.99064	0.99064
95	0	34	2	3	1.622	69.3	3.66667	4	3.4	3.66667	6	0.94587	0.99064
95	3	34	2	3	1.622	67.1	2.83333	2.75	3	2.86667	7	0.90926	0.98689
95	6	34	2	3	1.622	.	.	.	.	.	.	.	.
95	9	34	2	3	1.622	.	.	.	.	.	.	.	.
95	12	34	2	3	1.622	.	.	.	.	.	.	.	.
96	0	54	1	3	1.782	94.2	1.33333	3	1.8	1.93333	1	0.92739	0.93139
96	3	54	1	3	1.782	79.4	1.16667	1.5	2.4	1.66667	3	0.94226	0.94313
96	6	54	1	3	1.782	83	1.66667	2.5	2.4	2.13333	0	0.91185	0.92683
96	9	54	1	3	1.782	85.55	1.83333	2.25	2.8	2.26667	2	0.92805	0.95
96	12	54	1	3	1.782	84.4	1.5	1.5	1.8	1.6	.	0.97241	0.97202
98	0	58	2	3	1.594	87.5	1.5	1.5	2.6	1.86667	2	0.97269	0.99064
98	3	58	2	3	1.594	83.4	1.16667	1.5	2.2	1.6	0	0.96842	0.98689
98	6	58	2	3	1.594	86	1.33333	1.75	2.6	1.86667	1	0.93395	0.9789
98	9	58	2	3	1.594	86.9	1.5	1.5	2.6	1.86667	2	0.97202	0.98689
98	12	58	2	3	1.594	90.1	1.33333	1.75	3	2	1	0.96053	0.98689
99	0	57	2	3	1.666	73.7	1.5	2.25	2.2	1.93333	10	0.30695	0.86885
99	3	57	2	3	1.666	68.5	1.16667	1.75	2	1.6	7	.	0.65117
99	6	57	2	3	1.666	68.4	1	1.5	1.6	1.33333	11	0.55318	0.8658
99	9	57	2	3	1.666	70.4	1.66667	2.25	2.8	2.2	10	0.72975	0.82365
99	12	57	2	3	1.666	70.8	1.16667	1.75	2	1.6	11	0.74714	0.90084
100	0	40	1	3	1.8595	113.8	2	3.75	2.6	2.66667	20	0.83513	0.97602
100	3	40	1	3	1.8595	103.2	1.33333	1.75	2.6	1.86667	19	0.95158	0.98689
100	6	40	1	3	1.8595	104.6	1	2.75	2.6	2	18	0.88039	0.97227
100	9	40	1	3	1.8595	104.1	1.66667	2.5	2.6	2.2	23	0.97166	0.99064
100	12	40	1	3	1.8595	107.1	1	2.75	2.6	2	13	0.96396	0.99064
103	0	58	2	3	1.5675	77.75	1.66667	2	1.2	1.6	16	0.99064	0.99064
103	3	58	2	3	1.5675	78.6	2	1.5	1.2	1.6	17	0.99064	0.99064
103	6	58	2	3	1.5675	83.6	2.83333	2	1.2	2.06667	12	0.99064	0.99064
103	9	58	2	3	1.5675	82.5	2.33333	1.25	1	1.6	7	0.99064	0.95654
103	12	58	2	3	1.5675	85.7	2	2	1	1.66667	24	0.8241	0.93218
107	0	45	2	3	1.632	71.9	2.16667	2.5	3	2.53333	21	0.73094	0.99064
107	3	45	2	3	1.632	68.2	2.66667	3	4.2	3.26667	.	0.99064	0.99064
107	6	45	2	3	1.632	70.95	2	1.5	3.4	2.33333	16	0.99064	0.99064
107	9	45	2	3	1.632	72.5	2.5	2.25	3.4	2.73333	16	0.99064	0.99064
107	12	45	2	3	1.632	73.6	2.16667	2	3	2.4	.	.	.
109	0	69	1	3	1.594	78.1	1.16667	1.25	2.2	1.53333	8	0.91551	0.97641
109	3	69	1	3	1.594	70.2	1.16667	1.25	2	1.46667	7	0.8283	0.93705
109	6	69	1	3	1.594	70.4	1	1.75	2.2	1.6	8	0.61784	0.86736
109	9	69	1	3	1.594	71.7	1	1.5	2	1.46667	3	0.79869	0.82382
109	12	69	1	3	1.594	69.8	1	1	1.8	1.26667	6	0.85656	0.93705
113	0	47	2	2	1.5235	69.3	2	3	2.4	2.4	12	0.85521	0.96028
113	3	47	2	2	1.5235	65.3	2	3.25	3.2	2.73333	11	0.73643	0.95653
113	6	47	2	2	1.5235	63.9	2	3	2.6	2.46667	11	0.65707	0.93874
113	9	47	2	2	1.5235	64.5	1.66667	3.5	3.2	2.66667	9	0.8551	0.96094
113	12	47	2	2	1.5235	65.3	1.33333	2.25	2.4	1.93333	9	0.73035	0.8709
114	0	57	2	3	1.659	72.9	4	3.75	3.6	3.8	42	0.50079	0.87629
114	3	57	2	3	1.659	74.4	2.83333	2	2	2.33333	37	0.57574	0.82583
114	6	57	2	3	1.659	72.6	1.66667	1.25	1.6	1.53333	39	0.62831	0.92111
114	9	57	2	3	1.659	74.3	1.66667	1.5	1.4	1.53333	56	0.74067	0.7809
114	12	57	2	3	1.659	77.2	2.33333	2.5	1.2	2	64	0.71994	0.90086
115	0	66	2	3	1.551	71.8	2.83333	3	2.8	2.86667	11	0.40108	0.99064
115	3	66	2	3	1.551	71.3	1.66667	2.75	3	2.4	6	0.85885	0.99064
115	6	66	2	3	1.551	.	1.83333	2.25	2.4	2.13333	4	0.80446	0.99064
115	9	66	2	3	1.551	77.8	2.66667	3.25	2	2.6	1	0.9789	0.99064
115	12	66	2	3	1.551	78.3	2	3	1.8	2.2	6	0.99064	0.99064
117	0	43	2	3	1.545	65.1	2	2.5	1.6	2	10	0.28884	0.88664
117	3	43	2	3	1.545	60	1.16667	3.25	1.6	1.86667	13	0.79698	0.89525
117	6	43	2	3	1.545	58.8	1.5	2.25	1.6	1.73333	6	0.80073	0.89129
117	9	43	2	3	1.545	59.8	1.83333	3	1.6	2.06667	4	0.86573	0.92818
117	12	43	2	3	1.545	60.3	1.5	1.75	1.4	1.53333	5	0.81361	0.83731
121	0	47	1	3	1.7045	98.2	1	1.75	1.6	1.4	16	0.53778	0.62418
121	3	47	1	3	1.7045	95.6	1	1	1.4	1.13333	16	0.53838	0.78584
121	6	47	1	3	1.7045	96.9	1.16667	1.75	1	1.26667	30	0.70437	0.72415
121	9	47	1	3	1.7045	98.8	1	1.5	1	1.13333	21	0.85933	0.80935
121	12	47	1	3	1.7045	98.8	1	1.75	1.2	1.26667	.	.	.
122	0	59	2	3	1.666	92.6	1.33333	1.75	2.2	1.73333	20	0.76862	0.9789
122	3	59	2	3	1.666	94.2	1.83333	2.5	2.6	2.26667	19	0.74851	0.81361
122	6	59	2	3	1.666	95.2	1.33333	2.25	1.8	1.73333	16	0.8275	0.92408
122	9	59	2	3	1.666	94.2	1.33333	1.5	1.8	1.53333	9	0.92478	0.92408
122	12	59	2	3	1.666	94.9	1	1.75	2.2	1.6	14	0.91345	0.91345
123	0	43	1	1	1.688	78	3.16667	3.75	3.2	3.33333	15	0.80933	0.94562
123	3	43	1	1	1.688	74.85	3	4.25	3.6	3.53333	6	0.86725	0.97202
123	6	43	1	1	1.688	77.6	2.33333	3.5	3.6	3.06667	1	0.89482	0.9789
123	9	43	1	1	1.688	78.9	2.33333	3.75	3.2	3	1	0.88674	0.98002
123	12	43	1	1	1.688	82.5	2.5	3.75	2.4	2.8	.	.	.
124	0	31	2	1	1.698	88.8	1.66667	3.5	1.6	2.13333	10	0.96053	0.62649
124	3	31	2	1	1.698	88.6	2.33333	2.5	2.4	2.4	1	0.72628	0.97641
124	6	31	2	1	1.698	92.2	2.66667	2.75	1.8	2.4	4	0.97641	0.98703
124	9	31	2	1	1.698	94.5	2.5	3.5	2	2.6	3	0.97641	0.98328
124	12	31	2	1	1.698	96.55	2	3.5	1.8	2.33333	5	0.97581	0.98002
125	0	51	2	3	1.556	82.7	1.16667	3	1.6	1.8	34	0.59472	0.94099
125	3	51	2	3	1.556	79.8	1.83333	3.5	2.4	2.46667	30	0.94313	.
125	6	51	2	3	1.556	83.1	1.66667	2.5	1.6	1.86667	39	0.70766	0.95734
125	9	51	2	3	1.556	85.1	2	3.25	2	2.33333	22	0.75975	0.93344
125	12	51	2	3	1.556	85.1	2.16667	3.5	2.4	2.6	.	.	.
131	0	55	2	3	1.675	78.3	2.83333	3.75	2	2.8	6	0.92818	0.9492
131	3	55	2	3	1.675	71.9	4.16667	4	3.6	3.93333	4	0.95654	0.96341
131	6	55	2	3	1.675	74.05	3.16667	3.25	2.6	3	6	0.98689	0.99064
131	9	55	2	3	1.675	.	.	.	.	.	.	.	.
131	12	55	2	3	1.675	.	.	.	.	.	.	.	.
132	0	52	2	3	1.5645	69.8	2.5	4.25	3.2	3.2	16	0.84419	0.96869
132	3	52	2	3	1.5645	64.6	1.33333	2.25	2	1.8	3	0.96123	0.96842
132	6	52	2	3	1.5645	66	2	2.75	3	2.53333	4	0.97602	0.98002
132	9	52	2	3	1.5645	64.8	2.16667	2.25	3	2.46667	8	0.95375	0.98002
132	12	52	2	3	1.5645	62.65	2	2.25	3.2	2.46667	.	.	.
133	0	51	1	3	1.864	109	3.83333	5	4.4	4.33333	5	0.49227	0.73801
133	3	51	1	3	1.864	99.8	3.33333	4.5	3.2	3.6	12	0.88556	0.96028
133	6	51	1	3	1.864	101.05	3.5	5	3.8	4	3	0.88556	0.89838
133	9	51	1	3	1.864	97.8	3.66667	4	3.6	3.73333	7	0.85747	0.85822
133	12	51	1	3	1.864	103.4	2.83333	4	3.4	3.33333	2	0.8231	0.95567
135	0	45	2	5	1.634	82.2	1.83333	3.25	1.8	2.2	21	0.95274	0.98689
135	3	45	2	5	1.634	82	4.16667	3.75	3.6	3.86667	18	0.98328	0.99064
135	6	45	2	5	1.634	82.4	3.66667	3.5	3.4	3.53333	24	0.99064	0.99064
135	9	45	2	5	1.634	81.9	4.33333	3.5	3.6	3.86667	16	0.99064	0.98002
135	12	45	2	5	1.634	83.6	3.83333	3.5	3.6	3.66667	.	.	.
142	0	51	2	3	1.691	95.7	1.66667	3.5	2.2	2.33333	10	0.56889	0.79313
142	3	51	2	3	1.691	88.95	1.66667	2.25	2.8	2.2	12	0.69997	0.95254
142	6	51	2	3	1.691	.	.	.	.	.	.	.	.
142	9	51	2	3	1.691	.	.	.	.	.	.	.	.
142	12	51	2	3	1.691	.	.	.	.	.	.	.	.
143	0	42	2	3	1.5965	93	2.16667	4	2.4	2.73333	15	0.99064	0.99064
143	3	42	2	3	1.5965	91.6	2.33333	3.25	2.6	2.66667	8	0.99064	0.99064
143	6	42	2	3	1.5965	91.8	2.33333	3.75	2.8	2.86667	6	0.98002	0.99064
143	9	42	2	3	1.5965	94	3	4	2.6	3.13333	7	0.98689	0.98689
143	12	42	2	3	1.5965	94.35	2.33333	3	2.8	2.66667	2	0.98002	0.98002
